# Supplementary material for: A Safe Natural Alternative to Phenylthiourea: Ethyl Acetate Extract of Alchemilla vulgaris for Zebrafish Embryo Depigmentation
Source: Pharmaceuticals (Basel). 2026 Apr 30;19(5):714. doi: 10.3390/ph19050714 (PMC13209467; doi:10.3390/ph19050714)
Supplement: Supplementary file 1 [file pharmaceuticals-19-00714-s001.zip]

Archive with 9 entries (9 files):
- Figure S7.tif
- Figure S1.tif
- Figure S2A- CHCL3.pdf
- Figure S2B.tif
- Figure S3- Ethl acetate.pdf
- Figure S4A- CHCL3.pdf
- Figure S4B- nHex.pdf
- Figure S5- Methanol.pdf
- Figure S6- Ethl acetate.pdf
